# Supplementary material for: Additions to the Encyrtidae and Mymaridae (Chalcidoidea) of India with new distribution and host records for some species
Source: Biodivers Data J. 2015 Jun 5;(3):e5216. doi: 10.3897/BDJ.3.e5216 (PMC4458589; doi:10.3897/BDJ.3.e5216)
Supplement: XML Treatment for Acmopolynema campylurum [file BDJ.3.e5216-treatment1.xml]

<!DOCTYPE tp:taxon-treatment
  PUBLIC "-//TaxonX//DTD Taxonomic Treatment Publishing DTD v0 20100105//EN" "tax-treatment-NSO.dtd">
<tp:taxon-treatment xmlns:tp="http://www.plazi.org/taxpub"><tp:treatment-meta><mixed-citation publication-type="journal"><person-group><name><surname>Rameshkumar</surname><given-names>A.</given-names></name><name><surname>Poorani</surname><given-names>J.</given-names></name><name><surname>V</surname><given-names>Naveen</given-names></name></person-group><article-title>Additions to the <tp:taxon-name><tp:taxon-name-part taxon-name-part-type="family">Encyrtidae</tp:taxon-name-part></tp:taxon-name> and <tp:taxon-name><tp:taxon-name-part taxon-name-part-type="family">Mymaridae</tp:taxon-name-part></tp:taxon-name> (<tp:taxon-name><tp:taxon-name-part taxon-name-part-type="superfamily">Chalcidoidea</tp:taxon-name-part></tp:taxon-name>) of India with new distribution and host records for some species</article-title><source>Biodivers Data J</source><day>05</day><month>6</month><year>2015</year><volume>2015</volume><issue>3</issue><pub-id pub-id-type="doi">10.3897/BDJ.3.e5216</pub-id></mixed-citation></tp:treatment-meta><tp:nomenclature><tp:taxon-name><tp:taxon-name-part taxon-name-part-type="genus">Acmopolynema</tp:taxon-name-part> <tp:taxon-name-part taxon-name-part-type="species">campylurum</tp:taxon-name-part></tp:taxon-name><tp:taxon-authority>Xu and Lin, 2002</tp:taxon-authority><tp:nomenclature-citation-list><tp:nomenclature-citation><tp:taxon-name><tp:taxon-name-part taxon-name-part-type="genus">Acmopolynema</tp:taxon-name-part> <tp:taxon-name-part taxon-name-part-type="species">campylura</tp:taxon-name-part></tp:taxon-name><comment><xref ref-type="bibr" rid="B1547898">Xu and Lin 2002</xref>: 147-148.</comment></tp:nomenclature-citation></tp:nomenclature-citation-list></tp:nomenclature><tp:treatment-sec sec-type="materials"><title>Materials</title><list list-type="alpha-lower" list-content="occurrences"><list-item><p><bold>Type status:</bold> <named-content xmlns:xlink="http://www.w3.org/1999/xlink" content-type="dwc:typeStatus" xlink:type="simple">Other material</named-content>. <bold>Occurrence:</bold> recordedBy: <named-content xmlns:xlink="http://www.w3.org/1999/xlink" content-type="dwc:recordedBy" xlink:type="simple">A Rameshkumar</named-content>; individualCount: <named-content xmlns:xlink="http://www.w3.org/1999/xlink" content-type="dwc:individualCount" xlink:type="simple">1</named-content>; sex: <named-content xmlns:xlink="http://www.w3.org/1999/xlink" content-type="dwc:sex" xlink:type="simple">female</named-content>; lifeStage: <named-content xmlns:xlink="http://www.w3.org/1999/xlink" content-type="dwc:lifeStage" xlink:type="simple">Adult</named-content>; <bold>Location:</bold> continent: <named-content xmlns:xlink="http://www.w3.org/1999/xlink" content-type="dwc:continent" xlink:type="simple">Asia</named-content>; country: <named-content xmlns:xlink="http://www.w3.org/1999/xlink" content-type="dwc:country" xlink:type="simple">India</named-content>; stateProvince: <named-content xmlns:xlink="http://www.w3.org/1999/xlink" content-type="dwc:stateProvince" xlink:type="simple">Meghalaya</named-content>; municipality: <named-content xmlns:xlink="http://www.w3.org/1999/xlink" content-type="dwc:municipality" xlink:type="simple">Jaintia Hills</named-content>; locality: <named-content xmlns:xlink="http://www.w3.org/1999/xlink" content-type="dwc:locality" xlink:type="simple">Jowai</named-content>; verbatimElevation: <named-content xmlns:xlink="http://www.w3.org/1999/xlink" content-type="dwc:verbatimElevation" xlink:type="simple">1297m</named-content>; verbatimCoordinates: <named-content xmlns:xlink="http://www.w3.org/1999/xlink" content-type="dwc:verbatimCoordinates" xlink:type="simple"><named-content content-type="dwc:verbatimCoordinates" xlink:type="simple">N25°27' E92°11'</named-content></named-content>; <bold>Identification:</bold> identifiedBy: <named-content xmlns:xlink="http://www.w3.org/1999/xlink" content-type="dwc:identifiedBy" xlink:type="simple">A Rameshkumar</named-content>; <bold>Event:</bold> samplingProtocol: <named-content xmlns:xlink="http://www.w3.org/1999/xlink" content-type="dwc:samplingProtocol" xlink:type="simple">Net sweep</named-content>; eventDate: <named-content xmlns:xlink="http://www.w3.org/1999/xlink" content-type="dwc:eventDate" xlink:type="simple">11-06-2013</named-content>; habitat: <named-content xmlns:xlink="http://www.w3.org/1999/xlink" content-type="dwc:habitat" xlink:type="simple">forest land</named-content>; <bold>Record Level:</bold> institutionID: <named-content xmlns:xlink="http://www.w3.org/1999/xlink" content-type="dwc:institutionID" xlink:type="simple">National Bureau of Agricultural Insect Resources</named-content>; institutionCode: <named-content xmlns:xlink="http://www.w3.org/1999/xlink" content-type="dwc:institutionCode" xlink:type="simple">NBAIR</named-content></p></list-item><list-item><p><bold>Type status:</bold> <named-content xmlns:xlink="http://www.w3.org/1999/xlink" content-type="dwc:typeStatus" xlink:type="simple">Other material</named-content>. <bold>Occurrence:</bold> recordedBy: <named-content xmlns:xlink="http://www.w3.org/1999/xlink" content-type="dwc:recordedBy" xlink:type="simple">Naveen V</named-content>; individualCount: <named-content xmlns:xlink="http://www.w3.org/1999/xlink" content-type="dwc:individualCount" xlink:type="simple">1</named-content>; sex: <named-content xmlns:xlink="http://www.w3.org/1999/xlink" content-type="dwc:sex" xlink:type="simple">female</named-content>; lifeStage: <named-content xmlns:xlink="http://www.w3.org/1999/xlink" content-type="dwc:lifeStage" xlink:type="simple">Adult</named-content>; <bold>Location:</bold> continent: <named-content xmlns:xlink="http://www.w3.org/1999/xlink" content-type="dwc:continent" xlink:type="simple">Asia</named-content>; country: <named-content xmlns:xlink="http://www.w3.org/1999/xlink" content-type="dwc:country" xlink:type="simple">India</named-content>; stateProvince: <named-content xmlns:xlink="http://www.w3.org/1999/xlink" content-type="dwc:stateProvince" xlink:type="simple">Meghalaya</named-content>; county: <named-content xmlns:xlink="http://www.w3.org/1999/xlink" content-type="dwc:county" xlink:type="simple">Ri-Bhoi</named-content>; municipality: <named-content xmlns:xlink="http://www.w3.org/1999/xlink" content-type="dwc:municipality" xlink:type="simple">Umiam</named-content>; locality: <named-content xmlns:xlink="http://www.w3.org/1999/xlink" content-type="dwc:locality" xlink:type="simple">ICAR complex</named-content>; verbatimElevation: <named-content xmlns:xlink="http://www.w3.org/1999/xlink" content-type="dwc:verbatimElevation" xlink:type="simple">603m</named-content>; verbatimCoordinates: <named-content xmlns:xlink="http://www.w3.org/1999/xlink" content-type="dwc:verbatimCoordinates" xlink:type="simple"><named-content content-type="dwc:verbatimCoordinates" xlink:type="simple">N25°49', E91°52'</named-content></named-content>; <bold>Identification:</bold> identifiedBy: <named-content xmlns:xlink="http://www.w3.org/1999/xlink" content-type="dwc:identifiedBy" xlink:type="simple">A Rameshkumar</named-content>; <bold>Event:</bold> samplingProtocol: <named-content xmlns:xlink="http://www.w3.org/1999/xlink" content-type="dwc:samplingProtocol" xlink:type="simple">Yellow pan traps</named-content>; eventDate: <named-content xmlns:xlink="http://www.w3.org/1999/xlink" content-type="dwc:eventDate" xlink:type="simple">08-06-2013</named-content>; habitat: <named-content xmlns:xlink="http://www.w3.org/1999/xlink" content-type="dwc:habitat" xlink:type="simple">weedy field</named-content>; <bold>Record Level:</bold> institutionID: <named-content xmlns:xlink="http://www.w3.org/1999/xlink" content-type="dwc:institutionID" xlink:type="simple">National Bureau of Agricultural Insect Resources</named-content>; institutionCode: <named-content xmlns:xlink="http://www.w3.org/1999/xlink" content-type="dwc:institutionCode" xlink:type="simple">NBAIR</named-content></p></list-item></list></tp:treatment-sec><tp:treatment-sec sec-type="Diagnosis"><title>Diagnosis</title><p><bold>Female</bold>. Body orange brown (Fig. <xref ref-type="fig" rid="F1546656">1</xref><xref ref-type="fig" rid="F1546661">a</xref>); antenna with F6 yellow or light brown. Vertex, scape, pronotum, coxae, femora and tibiae with short, blunt setae. Axilla with 3 or 4 foveae. Scutellum without a row of frenal foveae. Fore wing (Fig. <xref ref-type="fig" rid="F1546656">1</xref><xref ref-type="fig" rid="F1546663">c</xref>) with 2 brown spots (modified setae of types F and G on the basal spot and normal setae on the apical spot). Propodeum (Fig. <xref ref-type="fig" rid="F1546656">1</xref><xref ref-type="fig" rid="F1546662">b</xref>) with a medial groove extending from anterior margin to base of submedial carinae at posterior margin; propodeal submedial carinae very short, not reaching half length of propodeum. Ovipositor slightly exserted (<xref ref-type="bibr" rid="B1547888">Triapitsyn and Berezovskiy 2007</xref>).&lt;br/&gt;</p></tp:treatment-sec><tp:treatment-sec sec-type="Distribution"><title>Distribution</title><p>China, Thailand (<xref ref-type="bibr" rid="B1547888">Triapitsyn and Berezovskiy 2007</xref>), India (Meghalaya) (new record).</p></tp:treatment-sec><tp:treatment-sec><!--Section generated to contain objects referenced in tp:taxon-treatment.--><fig-group id="F1546656" position="float" orientation="portrait"><caption><p><italic><tp:taxon-name><tp:taxon-name-part taxon-name-part-type="genus">Acmopolynema</tp:taxon-name-part> <tp:taxon-name-part taxon-name-part-type="species">campylurum</tp:taxon-name-part></tp:taxon-name></italic> Xu and Lin</p></caption><fig id="F1546661" position="float" orientation="portrait"><label>Figure 1a.</label><caption><p>Female in profile</p></caption><graphic xmlns:xlink="http://www.w3.org/1999/xlink" xlink:href="biodiversity_data_journal-3-e5216-g001_a.jpg" xlink:type="simple" position="float" orientation="portrait" id="oo_42512.jpg"/></fig><fig id="F1546662" position="float" orientation="portrait"><label>Figure 1b.</label><caption><p>Mesosoma</p></caption><graphic xmlns:xlink="http://www.w3.org/1999/xlink" xlink:href="biodiversity_data_journal-3-e5216-g001_b.jpg" xlink:type="simple" position="float" orientation="portrait" id="oo_42513.jpg"/></fig><fig id="F1546663" position="float" orientation="portrait"><label>Figure 1c.</label><caption><p>Fore wing</p></caption><graphic xmlns:xlink="http://www.w3.org/1999/xlink" xlink:href="biodiversity_data_journal-3-e5216-g001_c.jpg" xlink:type="simple" position="float" orientation="portrait" id="oo_42514.jpg"/></fig></fig-group><fig id="F1546661" position="float" orientation="portrait"><label>Figure 1a.</label><caption><p>Female in profile</p></caption><graphic xmlns:xlink="http://www.w3.org/1999/xlink" xlink:href="biodiversity_data_journal-3-e5216-g001_a.jpg" xlink:type="simple" position="float" orientation="portrait" id="oo_42512.jpg"/></fig><fig id="F1546663" position="float" orientation="portrait"><label>Figure 1c.</label><caption><p>Fore wing</p></caption><graphic xmlns:xlink="http://www.w3.org/1999/xlink" xlink:href="biodiversity_data_journal-3-e5216-g001_c.jpg" xlink:type="simple" position="float" orientation="portrait" id="oo_42514.jpg"/></fig><fig id="F1546662" position="float" orientation="portrait"><label>Figure 1b.</label><caption><p>Mesosoma</p></caption><graphic xmlns:xlink="http://www.w3.org/1999/xlink" xlink:href="biodiversity_data_journal-3-e5216-g001_b.jpg" xlink:type="simple" position="float" orientation="portrait" id="oo_42513.jpg"/></fig></tp:treatment-sec><ref-list><ref id="B1547898"><element-citation xmlns:xlink="http://www.w3.org/1999/xlink" publication-type="article" xlink:type="simple"><person-group person-group-type="author"><name name-style="western"><surname>Xu</surname><given-names>M</given-names></name><name name-style="western"><surname>Lin</surname><given-names>N. Q</given-names></name></person-group><year>2002</year><article-title>A taxonomic study on the genus <italic><tp:taxon-name><tp:taxon-name-part taxon-name-part-type="genus">Acmopolynema</tp:taxon-name-part></tp:taxon-name></italic> Ogloblin (<tp:taxon-name><tp:taxon-name-part taxon-name-part-type="order">Hymenoptera</tp:taxon-name-part></tp:taxon-name>: <tp:taxon-name><tp:taxon-name-part taxon-name-part-type="family">Mymaridae</tp:taxon-name-part></tp:taxon-name>) from China</article-title><source>Entomotaxonomia</source><volume>24</volume><issue>2</issue><fpage>141</fpage><lpage>150</lpage></element-citation></ref><ref id="B1547888"><element-citation xmlns:xlink="http://www.w3.org/1999/xlink" publication-type="article" xlink:type="simple"><person-group person-group-type="author"><name name-style="western"><surname>Triapitsyn</surname><given-names>S. V</given-names></name><name name-style="western"><surname>Berezovskiy</surname><given-names>V. V</given-names></name></person-group><year>2007</year><article-title>Review of the Oriental and Australian species of <italic><tp:taxon-name><tp:taxon-name-part taxon-name-part-type="genus">Acmopolynema</tp:taxon-name-part></tp:taxon-name></italic>, with taxonomic notes on <italic><tp:taxon-name><tp:taxon-name-part taxon-name-part-type="genus">Palaeoneura</tp:taxon-name-part></tp:taxon-name></italic> and <italic><tp:taxon-name><tp:taxon-name-part taxon-name-part-type="genus">Xenopolynema</tp:taxon-name-part></tp:taxon-name></italic> stat.rev. and description of a new genus (<tp:taxon-name><tp:taxon-name-part taxon-name-part-type="order">Hymenoptera</tp:taxon-name-part></tp:taxon-name>: <tp:taxon-name><tp:taxon-name-part taxon-name-part-type="family">Mymaridae</tp:taxon-name-part></tp:taxon-name>)</article-title><source>Zootaxa</source><volume>1455</volume><fpage>1</fpage><lpage>68</lpage></element-citation></ref></ref-list></tp:taxon-treatment>
