# Supplementary material for: Additions to the Encyrtidae and Mymaridae (Chalcidoidea) of India with new distribution and host records for some species
Source: Biodivers Data J. 2015 Jun 5;(3):e5216. doi: 10.3897/BDJ.3.e5216 (PMC4458589; doi:10.3897/BDJ.3.e5216)
Supplement: XML Treatment for Litus cynipseus [file BDJ.3.e5216-treatment2.xml]

<!DOCTYPE tp:taxon-treatment
  PUBLIC "-//TaxonX//DTD Taxonomic Treatment Publishing DTD v0 20100105//EN" "tax-treatment-NSO.dtd">
<tp:taxon-treatment xmlns:tp="http://www.plazi.org/taxpub"><tp:treatment-meta><mixed-citation publication-type="journal"><person-group><name><surname>Rameshkumar</surname><given-names>A.</given-names></name><name><surname>Poorani</surname><given-names>J.</given-names></name><name><surname>V</surname><given-names>Naveen</given-names></name></person-group><article-title>Additions to the <tp:taxon-name><tp:taxon-name-part taxon-name-part-type="family">Encyrtidae</tp:taxon-name-part></tp:taxon-name> and <tp:taxon-name><tp:taxon-name-part taxon-name-part-type="family">Mymaridae</tp:taxon-name-part></tp:taxon-name> (<tp:taxon-name><tp:taxon-name-part taxon-name-part-type="superfamily">Chalcidoidea</tp:taxon-name-part></tp:taxon-name>) of India with new distribution and host records for some species</article-title><source>Biodivers Data J</source><day>05</day><month>6</month><year>2015</year><volume>2015</volume><issue>3</issue><pub-id pub-id-type="doi">10.3897/BDJ.3.e5216</pub-id></mixed-citation></tp:treatment-meta><tp:nomenclature><tp:taxon-name><tp:taxon-name-part taxon-name-part-type="genus">Litus</tp:taxon-name-part> <tp:taxon-name-part taxon-name-part-type="species">cynipseus</tp:taxon-name-part></tp:taxon-name><tp:taxon-authority>Haliday, 1833</tp:taxon-authority><tp:nomenclature-citation-list><tp:nomenclature-citation><tp:taxon-name><tp:taxon-name-part taxon-name-part-type="genus">Litus</tp:taxon-name-part> <tp:taxon-name-part taxon-name-part-type="species">cynipseus</tp:taxon-name-part></tp:taxon-name><comment><xref ref-type="bibr" rid="B1547760">Haliday 1833</xref>: 345.-<xref ref-type="bibr" rid="B1549808">Graham 1982</xref>: 225.</comment></tp:nomenclature-citation></tp:nomenclature-citation-list></tp:nomenclature><tp:treatment-sec sec-type="materials"><title>Materials</title><list list-type="alpha-lower" list-content="occurrences"><list-item><p><bold>Type status:</bold> <named-content xmlns:xlink="http://www.w3.org/1999/xlink" content-type="dwc:typeStatus" xlink:type="simple">Other material</named-content>. <bold>Occurrence:</bold> recordedBy: <named-content xmlns:xlink="http://www.w3.org/1999/xlink" content-type="dwc:recordedBy" xlink:type="simple">A Rameshkumar</named-content>; individualCount: <named-content xmlns:xlink="http://www.w3.org/1999/xlink" content-type="dwc:individualCount" xlink:type="simple">1</named-content>; sex: <named-content xmlns:xlink="http://www.w3.org/1999/xlink" content-type="dwc:sex" xlink:type="simple">female</named-content>; lifeStage: <named-content xmlns:xlink="http://www.w3.org/1999/xlink" content-type="dwc:lifeStage" xlink:type="simple">Adult</named-content>; <bold>Location:</bold> continent: <named-content xmlns:xlink="http://www.w3.org/1999/xlink" content-type="dwc:continent" xlink:type="simple">Asia</named-content>; country: <named-content xmlns:xlink="http://www.w3.org/1999/xlink" content-type="dwc:country" xlink:type="simple">India</named-content>; stateProvince: <named-content xmlns:xlink="http://www.w3.org/1999/xlink" content-type="dwc:stateProvince" xlink:type="simple">Meghalaya</named-content>; county: <named-content xmlns:xlink="http://www.w3.org/1999/xlink" content-type="dwc:county" xlink:type="simple">Ri-Bhoi</named-content>; municipality: <named-content xmlns:xlink="http://www.w3.org/1999/xlink" content-type="dwc:municipality" xlink:type="simple">Umiam</named-content>; locality: <named-content xmlns:xlink="http://www.w3.org/1999/xlink" content-type="dwc:locality" xlink:type="simple">ICAR-complex</named-content>; verbatimElevation: <named-content xmlns:xlink="http://www.w3.org/1999/xlink" content-type="dwc:verbatimElevation" xlink:type="simple">603 m</named-content>; verbatimCoordinates: <named-content xmlns:xlink="http://www.w3.org/1999/xlink" content-type="dwc:verbatimCoordinates" xlink:type="simple"><named-content content-type="dwc:verbatimCoordinates" xlink:type="simple">N25°49' E91°52'</named-content></named-content>; <bold>Identification:</bold> identifiedBy: <named-content xmlns:xlink="http://www.w3.org/1999/xlink" content-type="dwc:identifiedBy" xlink:type="simple">A Rameshkumar</named-content>; <bold>Event:</bold> samplingProtocol: <named-content xmlns:xlink="http://www.w3.org/1999/xlink" content-type="dwc:samplingProtocol" xlink:type="simple">Malaise trap</named-content>; eventDate: <named-content xmlns:xlink="http://www.w3.org/1999/xlink" content-type="dwc:eventDate" xlink:type="simple">14-06-2013</named-content>; habitat: <named-content xmlns:xlink="http://www.w3.org/1999/xlink" content-type="dwc:habitat" xlink:type="simple">Peach orchard</named-content>; <bold>Record Level:</bold> institutionID: <named-content xmlns:xlink="http://www.w3.org/1999/xlink" content-type="dwc:institutionID" xlink:type="simple">National Bureau of Agricultural Insect Resources</named-content>; institutionCode: <named-content xmlns:xlink="http://www.w3.org/1999/xlink" content-type="dwc:institutionCode" xlink:type="simple">NBAIR</named-content></p></list-item></list></tp:treatment-sec><tp:treatment-sec sec-type="Diagnosis"><title>Diagnosis</title><p><bold>Female</bold> (Fig. <xref ref-type="fig" rid="F1547701">2</xref>). Body and antenna dark brown to black, legs a little lighter (except coxae). Antenna with F1 very short, much shorter than pedicel or any other funicle segment; F2 longest, almost as long as pedicel; clava 2.2–2.5x as long as wide in lateral view, about as long as combined length of 4 preceding segments. Mesoscutum with distinct notauli; anterior part of propodeum strongly sculptured with an incomplete, often inconspicuous median longitudinal carina, posterior part of propodeum smooth. Fore wing 13–14x as long as wide, its blade slightly infumated basally and almost hyaline distally, with two rows of microtrichia along margins and many additional irregularly arranged microtrichia in distal half; longest marginal cilia 4.6–5.0x greatest width of the wing (<xref ref-type="bibr" rid="B1547878">Triapitsyn and Berezovskiy 2004</xref>).</p></tp:treatment-sec><tp:treatment-sec sec-type="Distribution"><title>Distribution</title><p>Russia, Austria, Belgium, Bulgaria, Canada, Czech Republic, Denmark, England, Finland, France, Greece, Hungary, Italy, Japan, Krygyzstan, Mexico, Moldova, Morocco, Nepal, Netherlands, Republic of Korea, Romania, Serbia and Montenegro, Slovenia, Spain, Switzerland, Turkey, USA, Wales (<xref ref-type="bibr" rid="B1547878">Triapitsyn and Berezovskiy 2004</xref>​). India (Meghalaya) (new record).</p></tp:treatment-sec><tp:treatment-sec sec-type="Biology"><title>Biology</title><p><italic><tp:taxon-name><tp:taxon-name-part taxon-name-part-type="genus">Ocypus</tp:taxon-name-part> <tp:taxon-name-part taxon-name-part-type="species">olens</tp:taxon-name-part></tp:taxon-name></italic> (<xref ref-type="bibr" rid="B1547828">Kieffer 1913</xref>, <xref ref-type="bibr" rid="B1547838">Kryger 1950</xref>​), <italic><tp:taxon-name><tp:taxon-name-part taxon-name-part-type="genus">Staphylinus</tp:taxon-name-part></tp:taxon-name></italic> sp. (<tp:taxon-name><tp:taxon-name-part taxon-name-part-type="family">Staphylinidae</tp:taxon-name-part></tp:taxon-name>) (<xref ref-type="bibr" rid="B1549818">Viggiani 1973</xref>​).</p></tp:treatment-sec><tp:treatment-sec><!--Section generated to contain objects referenced in tp:taxon-treatment.--><fig id="F1547701" position="float" orientation="portrait"><label>Figure 2.</label><caption><p><italic><tp:taxon-name><tp:taxon-name-part taxon-name-part-type="genus">Litus</tp:taxon-name-part> <tp:taxon-name-part taxon-name-part-type="species">cynipseus</tp:taxon-name-part></tp:taxon-name></italic> Haliday: Female, lateral view</p></caption><graphic xmlns:xlink="http://www.w3.org/1999/xlink" xlink:href="biodiversity_data_journal-3-e5216-g002.jpg" position="float" id="oo_42564.jpg" orientation="portrait" xlink:type="simple"/></fig></tp:treatment-sec><ref-list><ref id="B1547760"><element-citation xmlns:xlink="http://www.w3.org/1999/xlink" publication-type="article" xlink:type="simple"><person-group person-group-type="author"><name name-style="western"><surname>Haliday</surname><given-names>A. H</given-names></name></person-group><year>1833</year><article-title>An essay on the classification of the parasitic <tp:taxon-name><tp:taxon-name-part taxon-name-part-type="order">Hymenoptera</tp:taxon-name-part></tp:taxon-name>, etc. (Continued)</article-title><source>Entomological Magazine</source><volume>1</volume><issue>4</issue><fpage>345</fpage></element-citation></ref><ref id="B1549808"><element-citation xmlns:xlink="http://www.w3.org/1999/xlink" publication-type="article" xlink:type="simple"><person-group person-group-type="author"><name name-style="western"><surname>Graham</surname><given-names>M. W.R. de V.</given-names></name></person-group><year>1982</year><article-title>The Haliday collection of <tp:taxon-name><tp:taxon-name-part taxon-name-part-type="family">Mymaridae</tp:taxon-name-part></tp:taxon-name> (<tp:taxon-name><tp:taxon-name-part taxon-name-part-type="class">Insecta</tp:taxon-name-part></tp:taxon-name>, <tp:taxon-name><tp:taxon-name-part taxon-name-part-type="order">Hymenoptera</tp:taxon-name-part></tp:taxon-name>, <tp:taxon-name><tp:taxon-name-part taxon-name-part-type="superfamily">Chalcidoidea</tp:taxon-name-part></tp:taxon-name>) with taxonomic notes on some material in other collections</article-title><source>Proceedings of the Royal Irish Academy</source><volume>(B)</volume><issue>82</issue><fpage>189</fpage><lpage>243</lpage></element-citation></ref><ref id="B1547878"><element-citation xmlns:xlink="http://www.w3.org/1999/xlink" publication-type="article" xlink:type="simple"><person-group person-group-type="author"><name name-style="western"><surname>Triapitsyn</surname><given-names>S. V</given-names></name><name name-style="western"><surname>Berezovskiy</surname><given-names>V. V</given-names></name></person-group><year>2004</year><article-title>Review of the genus <italic><tp:taxon-name><tp:taxon-name-part taxon-name-part-type="genus">Litus</tp:taxon-name-part></tp:taxon-name></italic> Haliday, 1833 in the holarctic and oriental regions, with notes on the Palaearctic species of <italic><tp:taxon-name><tp:taxon-name-part taxon-name-part-type="genus">Arescon</tp:taxon-name-part></tp:taxon-name></italic> Walker, 1846 (<tp:taxon-name><tp:taxon-name-part taxon-name-part-type="order">Hymenoptera</tp:taxon-name-part></tp:taxon-name>: <tp:taxon-name><tp:taxon-name-part taxon-name-part-type="family">Mymaridae</tp:taxon-name-part></tp:taxon-name>)</article-title><source>Far Eastern Entomologist</source><volume>141</volume><fpage>5</fpage><lpage>14</lpage></element-citation></ref><ref id="B1547828"><element-citation xmlns:xlink="http://www.w3.org/1999/xlink" publication-type="article" xlink:type="simple"><person-group person-group-type="author"><name name-style="western"><surname>Kieffer</surname><given-names>J. J</given-names></name></person-group><year>1913</year><article-title>Zwei neue Hymenopteren aus Danemark</article-title><source>Entomologiske Meddelelser</source><volume>4</volume><fpage>378</fpage><lpage>380</lpage></element-citation></ref><ref id="B1547838"><element-citation xmlns:xlink="http://www.w3.org/1999/xlink" publication-type="article" xlink:type="simple"><person-group person-group-type="author"><name name-style="western"><surname>Kryger</surname><given-names>J. P</given-names></name></person-group><year>1950</year><article-title>The European <tp:taxon-name><tp:taxon-name-part taxon-name-part-type="family">Mymaridae</tp:taxon-name-part></tp:taxon-name> comprising the genera known up to c. 1930</article-title><source>Entomologiske Meddelelser</source><volume>26</volume><fpage>1</fpage><lpage>97</lpage></element-citation></ref><ref id="B1549818"><element-citation xmlns:xlink="http://www.w3.org/1999/xlink" publication-type="article" xlink:type="simple"><person-group person-group-type="author"><name name-style="western"><surname>Viggiani</surname><given-names>G.</given-names></name></person-group><year>1973</year><article-title>Ricerche sugli <tp:taxon-name><tp:taxon-name-part taxon-name-part-type="order">Hymenoptera</tp:taxon-name-part></tp:taxon-name> <tp:taxon-name><tp:taxon-name-part taxon-name-part-type="superfamily">Chalcidoidea</tp:taxon-name-part></tp:taxon-name>. XXXVIII. Descrizione de maschio di<italic><tp:taxon-name><tp:taxon-name-part taxon-name-part-type="genus">Litus</tp:taxon-name-part></tp:taxon-name></italic> Haliday (1833) (<tp:taxon-name><tp:taxon-name-part taxon-name-part-type="family">Mymaridae</tp:taxon-name-part></tp:taxon-name>)</article-title><source>Bollettino del Laboratorio di Entomologia Agraria 'Filippo Silvestri', Portici</source><volume>30</volume><fpage>231</fpage><lpage>234</lpage><comment content-type="language">Italian</comment></element-citation></ref></ref-list></tp:taxon-treatment>
