# Supplementary material for: Additions to the Encyrtidae and Mymaridae (Chalcidoidea) of India with new distribution and host records for some species
Source: Biodivers Data J. 2015 Jun 5;(3):e5216. doi: 10.3897/BDJ.3.e5216 (PMC4458589; doi:10.3897/BDJ.3.e5216)
Supplement: XML Treatment for Cryptanusia ajmerensis [file BDJ.3.e5216-treatment6.xml]

<!DOCTYPE tp:taxon-treatment
  PUBLIC "-//TaxonX//DTD Taxonomic Treatment Publishing DTD v0 20100105//EN" "tax-treatment-NSO.dtd">
<tp:taxon-treatment xmlns:tp="http://www.plazi.org/taxpub"><tp:treatment-meta><mixed-citation publication-type="journal"><person-group><name><surname>Rameshkumar</surname><given-names>A.</given-names></name><name><surname>Poorani</surname><given-names>J.</given-names></name><name><surname>V</surname><given-names>Naveen</given-names></name></person-group><article-title>Additions to the <tp:taxon-name><tp:taxon-name-part taxon-name-part-type="family">Encyrtidae</tp:taxon-name-part></tp:taxon-name> and <tp:taxon-name><tp:taxon-name-part taxon-name-part-type="family">Mymaridae</tp:taxon-name-part></tp:taxon-name> (<tp:taxon-name><tp:taxon-name-part taxon-name-part-type="superfamily">Chalcidoidea</tp:taxon-name-part></tp:taxon-name>) of India with new distribution and host records for some species</article-title><source>Biodivers Data J</source><day>05</day><month>6</month><year>2015</year><volume>2015</volume><issue>3</issue><pub-id pub-id-type="doi">10.3897/BDJ.3.e5216</pub-id></mixed-citation></tp:treatment-meta><tp:nomenclature><tp:taxon-name><tp:taxon-name-part taxon-name-part-type="genus">Cryptanusia</tp:taxon-name-part> <tp:taxon-name-part taxon-name-part-type="species">ajmerensis</tp:taxon-name-part></tp:taxon-name><tp:taxon-authority>(Fatma &amp; Shafee, 1998)</tp:taxon-authority><tp:nomenclature-citation-list><tp:nomenclature-citation><tp:taxon-name><tp:taxon-name-part taxon-name-part-type="genus">Mira</tp:taxon-name-part> <tp:taxon-name-part taxon-name-part-type="species">ajmerensis</tp:taxon-name-part></tp:taxon-name><comment><xref ref-type="bibr" rid="B1549838">Fatma and Shafee 1988</xref>: 25.</comment></tp:nomenclature-citation><tp:nomenclature-citation><tp:taxon-name><tp:taxon-name-part taxon-name-part-type="genus">Cryptanusia</tp:taxon-name-part> <tp:taxon-name-part taxon-name-part-type="species">ajmerensis</tp:taxon-name-part></tp:taxon-name><comment>: <xref ref-type="bibr" rid="B1549848">Noyes and Hayat 1994</xref>: 51.</comment></tp:nomenclature-citation></tp:nomenclature-citation-list></tp:nomenclature><tp:treatment-sec sec-type="materials"><title>Materials</title><list list-type="alpha-lower" list-content="occurrences"><list-item><p><bold>Type status:</bold> <named-content xmlns:xlink="http://www.w3.org/1999/xlink" content-type="dwc:typeStatus" xlink:type="simple">Other material</named-content>. <bold>Occurrence:</bold> recordedBy: <named-content xmlns:xlink="http://www.w3.org/1999/xlink" content-type="dwc:recordedBy" xlink:type="simple">Sunil Joshi</named-content>; individualCount: <named-content xmlns:xlink="http://www.w3.org/1999/xlink" content-type="dwc:individualCount" xlink:type="simple">11 and 3</named-content>; sex: <named-content xmlns:xlink="http://www.w3.org/1999/xlink" content-type="dwc:sex" xlink:type="simple">females and males</named-content>; lifeStage: <named-content xmlns:xlink="http://www.w3.org/1999/xlink" content-type="dwc:lifeStage" xlink:type="simple">Adult</named-content>; <bold>Location:</bold> continent: <named-content xmlns:xlink="http://www.w3.org/1999/xlink" content-type="dwc:continent" xlink:type="simple">Asia</named-content>; country: <named-content xmlns:xlink="http://www.w3.org/1999/xlink" content-type="dwc:country" xlink:type="simple">India</named-content>; stateProvince: <named-content xmlns:xlink="http://www.w3.org/1999/xlink" content-type="dwc:stateProvince" xlink:type="simple">Karnataka</named-content>; municipality: <named-content xmlns:xlink="http://www.w3.org/1999/xlink" content-type="dwc:municipality" xlink:type="simple">Bangalore</named-content>; locality: <named-content xmlns:xlink="http://www.w3.org/1999/xlink" content-type="dwc:locality" xlink:type="simple">Doddaballapur</named-content>; verbatimElevation: <named-content xmlns:xlink="http://www.w3.org/1999/xlink" content-type="dwc:verbatimElevation" xlink:type="simple">880m</named-content>; verbatimCoordinates: <named-content xmlns:xlink="http://www.w3.org/1999/xlink" content-type="dwc:verbatimCoordinates" xlink:type="simple"><named-content content-type="dwc:verbatimCoordinates" xlink:type="simple">N13°13' E77°00'</named-content></named-content>; <bold>Identification:</bold> identifiedBy: <named-content xmlns:xlink="http://www.w3.org/1999/xlink" content-type="dwc:identifiedBy" xlink:type="simple">M. Hayat</named-content>; <bold>Event:</bold> samplingProtocol: <named-content xmlns:xlink="http://www.w3.org/1999/xlink" content-type="dwc:samplingProtocol" xlink:type="simple">Host rearing</named-content>; eventDate: <named-content xmlns:xlink="http://www.w3.org/1999/xlink" content-type="dwc:eventDate" xlink:type="simple">21-12-2014</named-content>; <bold>Record Level:</bold> institutionID: <named-content xmlns:xlink="http://www.w3.org/1999/xlink" content-type="dwc:institutionID" xlink:type="simple">National Bureau of Agricultural Insect Resources</named-content>; institutionCode: <named-content xmlns:xlink="http://www.w3.org/1999/xlink" content-type="dwc:institutionCode" xlink:type="simple">NBAIR</named-content></p></list-item></list></tp:treatment-sec><tp:treatment-sec sec-type="Diagnosis"><title>Diagnosis</title><p><bold>Female</bold> (Fig. <xref ref-type="fig" rid="F1546665">6</xref><xref ref-type="fig" rid="F1546670">a</xref>, <xref ref-type="fig" rid="F1546671">b</xref>) with very prominent antenna, head and mesosoma yellowish-orange with slight infuscation, scutellum with a characteristic, heart-shaped white patch and a bunch of elongate setae before apex (Fig. <xref ref-type="fig" rid="F1546665">6</xref><xref ref-type="fig" rid="F1546672">c</xref>), metasoma black with violet metallic reflections. Antenna (Fig. <xref ref-type="fig" rid="F1546665">6</xref><xref ref-type="fig" rid="F1546673">d</xref>) with scape yellow-orange, greatly expanded, pedicel yellow, funicle dark metallic violet and spindle-shaped, clava white, basally infuscate. Head hypognathous, in front view about as long as broad (Fig. <xref ref-type="fig" rid="F1546665">6</xref><xref ref-type="fig" rid="F1546672">c</xref>). Fore wing (Fig. <xref ref-type="fig" rid="F1546665">6</xref><xref ref-type="fig" rid="F1546671">b</xref>) infuscate.</p><p>The specimens examined by us agree with the illustrations provided by <xref ref-type="bibr" rid="B1547790">Hayat 2006</xref> (see Figs. 1588-1591) except for the presence of the scutellar spot and the setal bunch on scutellum (lost in the holotype illustrated by Hayat). The original description indicates that <italic><tp:taxon-name><tp:taxon-name-part taxon-name-part-type="genus">C.</tp:taxon-name-part> <tp:taxon-name-part taxon-name-part-type="species">ajmerensis</tp:taxon-name-part></tp:taxon-name></italic> is dorsally dark brown, but apparently its colour is quite variable.</p><p><bold>Male</bold> (Fig. <xref ref-type="fig" rid="F1546665">6</xref><xref ref-type="fig" rid="F1546675">f</xref>) with head yellow with a median infuscate patch; antenna brownish with elongate whorls of setae; mesosoma dark brown except scutellum orange / yellowish with a basal yellowish-white patch as in female and a few short blackish setae near apex, lacking a setal bunch; metasoma dark brown; legs yellowish; wings more or less hyaline; scape 4.6x longer than wide; funicle segments cylindrical, subequal, each about twice as long as wide, clothed with long seta; clava entire, as long as preceding two funicle segments, base of clava with 8 scale like setae; fore wing hyaline, 2.5x as long as wide; marginal vein shorter than stigmal; postmarginal vein very short; linea calva interrupted by 4 or 5 lines of seta.</p></tp:treatment-sec><tp:treatment-sec sec-type="Distribution"><title>Distribution</title><p>India: Rajasthan (<xref ref-type="bibr" rid="B1547790">Hayat 2006</xref>); new record for southern India (Karnataka).</p></tp:treatment-sec><tp:treatment-sec sec-type="Biology"><title>Biology</title><p>Reared on <italic><tp:taxon-name><tp:taxon-name-part taxon-name-part-type="genus">Chorizococcus</tp:taxon-name-part> <tp:taxon-name-part taxon-name-part-type="species">sorghi</tp:taxon-name-part></tp:taxon-name></italic> Williams (<tp:taxon-name><tp:taxon-name-part taxon-name-part-type="suborder">Sternorrhyncha</tp:taxon-name-part></tp:taxon-name>: <tp:taxon-name><tp:taxon-name-part taxon-name-part-type="family">Pseudococcidae</tp:taxon-name-part></tp:taxon-name>) infesting the roots of indeterminate plants (new host). Live adults look like small ants with vigorous wiggling of the antennae and can be readily distinguished by the characteristic antenna.</p></tp:treatment-sec><tp:treatment-sec><!--Section generated to contain objects referenced in tp:taxon-treatment.--><fig-group id="F1546665" position="float" orientation="portrait"><caption><p><italic><tp:taxon-name><tp:taxon-name-part taxon-name-part-type="genus">Cryptanusia</tp:taxon-name-part> <tp:taxon-name-part taxon-name-part-type="species">ajmerensis</tp:taxon-name-part></tp:taxon-name></italic> (Fatma and Shafee)</p></caption><fig id="F1546670" position="float" orientation="portrait"><label>Figure 6a.</label><caption><p>Female, dorsal view</p></caption><graphic xmlns:xlink="http://www.w3.org/1999/xlink" xlink:href="biodiversity_data_journal-3-e5216-g006_a.jpg" xlink:type="simple" position="float" orientation="portrait" id="oo_42515.jpg"/></fig><fig id="F1546671" position="float" orientation="portrait"><label>Figure 6b.</label><caption><p>Female, lateral view</p></caption><graphic xmlns:xlink="http://www.w3.org/1999/xlink" xlink:href="biodiversity_data_journal-3-e5216-g006_b.jpg" xlink:type="simple" position="float" orientation="portrait" id="oo_42516.jpg"/></fig><fig id="F1546672" position="float" orientation="portrait"><label>Figure 6c.</label><caption><p>Female, dorsolateral view</p></caption><graphic xmlns:xlink="http://www.w3.org/1999/xlink" xlink:href="biodiversity_data_journal-3-e5216-g006_c.jpg" xlink:type="simple" position="float" orientation="portrait" id="oo_42920.jpg"/></fig><fig id="F1546673" position="float" orientation="portrait"><label>Figure 6d.</label><caption><p>Female, mesosoma</p></caption><graphic xmlns:xlink="http://www.w3.org/1999/xlink" xlink:href="biodiversity_data_journal-3-e5216-g006_d.jpg" xlink:type="simple" position="float" orientation="portrait" id="oo_42921.jpg"/></fig><fig id="F1546674" position="float" orientation="portrait"><label>Figure 6e.</label><caption><p>Female, antenna</p></caption><graphic xmlns:xlink="http://www.w3.org/1999/xlink" xlink:href="biodiversity_data_journal-3-e5216-g006_e.jpg" xlink:type="simple" position="float" orientation="portrait" id="oo_42922.jpg"/></fig><fig id="F1546675" position="float" orientation="portrait"><label>Figure 6f.</label><caption><p>Male, dorsal view</p></caption><graphic xmlns:xlink="http://www.w3.org/1999/xlink" xlink:href="biodiversity_data_journal-3-e5216-g006_f.jpg" xlink:type="simple" position="float" orientation="portrait" id="oo_42923.jpg"/></fig></fig-group><fig id="F1546670" position="float" orientation="portrait"><label>Figure 6a.</label><caption><p>Female, dorsal view</p></caption><graphic xmlns:xlink="http://www.w3.org/1999/xlink" xlink:href="biodiversity_data_journal-3-e5216-g006_a.jpg" xlink:type="simple" position="float" orientation="portrait" id="oo_42515.jpg"/></fig><fig id="F1546671" position="float" orientation="portrait"><label>Figure 6b.</label><caption><p>Female, lateral view</p></caption><graphic xmlns:xlink="http://www.w3.org/1999/xlink" xlink:href="biodiversity_data_journal-3-e5216-g006_b.jpg" xlink:type="simple" position="float" orientation="portrait" id="oo_42516.jpg"/></fig><fig id="F1546672" position="float" orientation="portrait"><label>Figure 6c.</label><caption><p>Female, dorsolateral view</p></caption><graphic xmlns:xlink="http://www.w3.org/1999/xlink" xlink:href="biodiversity_data_journal-3-e5216-g006_c.jpg" xlink:type="simple" position="float" orientation="portrait" id="oo_42920.jpg"/></fig><fig id="F1546673" position="float" orientation="portrait"><label>Figure 6d.</label><caption><p>Female, mesosoma</p></caption><graphic xmlns:xlink="http://www.w3.org/1999/xlink" xlink:href="biodiversity_data_journal-3-e5216-g006_d.jpg" xlink:type="simple" position="float" orientation="portrait" id="oo_42921.jpg"/></fig><fig id="F1546675" position="float" orientation="portrait"><label>Figure 6f.</label><caption><p>Male, dorsal view</p></caption><graphic xmlns:xlink="http://www.w3.org/1999/xlink" xlink:href="biodiversity_data_journal-3-e5216-g006_f.jpg" xlink:type="simple" position="float" orientation="portrait" id="oo_42923.jpg"/></fig></tp:treatment-sec><ref-list><ref id="B1549838"><element-citation xmlns:xlink="http://www.w3.org/1999/xlink" publication-type="article" xlink:type="simple"><person-group person-group-type="author"><name name-style="western"><surname>Fatma</surname><given-names>A.</given-names></name><name name-style="western"><surname>Shafee</surname><given-names>S. A.</given-names></name></person-group><year>1988</year><article-title>Descriptions of five new species of <tp:taxon-name><tp:taxon-name-part taxon-name-part-type="family">Encyrtidae</tp:taxon-name-part></tp:taxon-name> (<tp:taxon-name><tp:taxon-name-part taxon-name-part-type="order">Hymenoptera</tp:taxon-name-part></tp:taxon-name>) from India</article-title><source>Indian Journal of Systematic Entomology</source><volume>5</volume><issue>1</issue><fpage>25</fpage><lpage>26</lpage></element-citation></ref><ref id="B1549848"><element-citation xmlns:xlink="http://www.w3.org/1999/xlink" publication-type="book" xlink:type="simple"><person-group person-group-type="author"><name name-style="western"><surname>Noyes</surname><given-names>J. S.</given-names></name><name name-style="western"><surname>Hayat</surname><given-names>M.</given-names></name></person-group><year>1994</year><source>Oriental mealybug parasitoids of the <tp:taxon-name><tp:taxon-name-part taxon-name-part-type="tribe">Anagyrini</tp:taxon-name-part></tp:taxon-name> (<tp:taxon-name><tp:taxon-name-part taxon-name-part-type="order">Hymenoptera</tp:taxon-name-part></tp:taxon-name>: <tp:taxon-name><tp:taxon-name-part taxon-name-part-type="family">Encyrtidae</tp:taxon-name-part></tp:taxon-name>)</source><publisher-name>CAB International</publisher-name><publisher-loc>Oxon</publisher-loc><size units="page">554</size></element-citation></ref><ref id="B1547790"><element-citation xmlns:xlink="http://www.w3.org/1999/xlink" publication-type="book" xlink:type="simple"><person-group person-group-type="author"><name name-style="western"><surname>Hayat</surname><given-names>M</given-names></name></person-group><year>2006</year><source>Indian <tp:taxon-name><tp:taxon-name-part taxon-name-part-type="family">Encyrtidae</tp:taxon-name-part></tp:taxon-name> (<tp:taxon-name><tp:taxon-name-part taxon-name-part-type="order">Hymenoptera</tp:taxon-name-part></tp:taxon-name>: <tp:taxon-name><tp:taxon-name-part taxon-name-part-type="superfamily">Chalcidoidea</tp:taxon-name-part></tp:taxon-name>)</source><publisher-name>Department of Zoology, Aligarh Muslim University</publisher-name><publisher-loc>Aligarh, India</publisher-loc><size units="page">496</size></element-citation></ref></ref-list></tp:taxon-treatment>
