# Supplementary material for: Additions to the Encyrtidae and Mymaridae (Chalcidoidea) of India with new distribution and host records for some species
Source: Biodivers Data J. 2015 Jun 5;(3):e5216. doi: 10.3897/BDJ.3.e5216 (PMC4458589; doi:10.3897/BDJ.3.e5216)
Supplement: XML Treatment for Neastymachus axillaris [file BDJ.3.e5216-treatment7.xml]

<!DOCTYPE tp:taxon-treatment
  PUBLIC "-//TaxonX//DTD Taxonomic Treatment Publishing DTD v0 20100105//EN" "tax-treatment-NSO.dtd">
<tp:taxon-treatment xmlns:tp="http://www.plazi.org/taxpub"><tp:treatment-meta><mixed-citation publication-type="journal"><person-group><name><surname>Rameshkumar</surname><given-names>A.</given-names></name><name><surname>Poorani</surname><given-names>J.</given-names></name><name><surname>V</surname><given-names>Naveen</given-names></name></person-group><article-title>Additions to the <tp:taxon-name><tp:taxon-name-part taxon-name-part-type="family">Encyrtidae</tp:taxon-name-part></tp:taxon-name> and <tp:taxon-name><tp:taxon-name-part taxon-name-part-type="family">Mymaridae</tp:taxon-name-part></tp:taxon-name> (<tp:taxon-name><tp:taxon-name-part taxon-name-part-type="superfamily">Chalcidoidea</tp:taxon-name-part></tp:taxon-name>) of India with new distribution and host records for some species</article-title><source>Biodivers Data J</source><day>05</day><month>6</month><year>2015</year><volume>2015</volume><issue>3</issue><pub-id pub-id-type="doi">10.3897/BDJ.3.e5216</pub-id></mixed-citation></tp:treatment-meta><tp:nomenclature><tp:taxon-name><tp:taxon-name-part taxon-name-part-type="genus">Neastymachus</tp:taxon-name-part> <tp:taxon-name-part taxon-name-part-type="species">axillaris</tp:taxon-name-part></tp:taxon-name><tp:taxon-authority>Singh, Agarwal &amp; Basha, 1991</tp:taxon-authority><tp:nomenclature-citation-list><tp:nomenclature-citation><tp:taxon-name><tp:taxon-name-part taxon-name-part-type="genus">Neastymachus</tp:taxon-name-part> <tp:taxon-name-part taxon-name-part-type="species">axillaris</tp:taxon-name-part></tp:taxon-name><comment><xref ref-type="bibr" rid="B1550575">Singh et al. 1991</xref>​​: 223-224.-<xref ref-type="bibr" rid="B1547790">Hayat 2006</xref>: 164.</comment></tp:nomenclature-citation></tp:nomenclature-citation-list></tp:nomenclature><tp:treatment-sec sec-type="materials"><title>Materials</title><list list-type="alpha-lower" list-content="occurrences"><list-item><p><bold>Type status:</bold> <named-content xmlns:xlink="http://www.w3.org/1999/xlink" content-type="dwc:typeStatus" xlink:type="simple">Other material</named-content>. <bold>Occurrence:</bold> recordedBy: <named-content xmlns:xlink="http://www.w3.org/1999/xlink" content-type="dwc:recordedBy" xlink:type="simple">Sunil Joshi</named-content>; individualCount: <named-content xmlns:xlink="http://www.w3.org/1999/xlink" content-type="dwc:individualCount" xlink:type="simple">2 and 5</named-content>; sex: <named-content xmlns:xlink="http://www.w3.org/1999/xlink" content-type="dwc:sex" xlink:type="simple">female and male</named-content>; lifeStage: <named-content xmlns:xlink="http://www.w3.org/1999/xlink" content-type="dwc:lifeStage" xlink:type="simple">Adult</named-content>; <bold>Location:</bold> continent: <named-content xmlns:xlink="http://www.w3.org/1999/xlink" content-type="dwc:continent" xlink:type="simple">Asia</named-content>; country: <named-content xmlns:xlink="http://www.w3.org/1999/xlink" content-type="dwc:country" xlink:type="simple">India</named-content>; stateProvince: <named-content xmlns:xlink="http://www.w3.org/1999/xlink" content-type="dwc:stateProvince" xlink:type="simple">Karnataka</named-content>; municipality: <named-content xmlns:xlink="http://www.w3.org/1999/xlink" content-type="dwc:municipality" xlink:type="simple">Bangalore</named-content>; locality: <named-content xmlns:xlink="http://www.w3.org/1999/xlink" content-type="dwc:locality" xlink:type="simple">Hebbal</named-content>; verbatimElevation: <named-content xmlns:xlink="http://www.w3.org/1999/xlink" content-type="dwc:verbatimElevation" xlink:type="simple">920m</named-content>; verbatimCoordinates: <named-content xmlns:xlink="http://www.w3.org/1999/xlink" content-type="dwc:verbatimCoordinates" xlink:type="simple"><named-content content-type="dwc:verbatimCoordinates" xlink:type="simple">N13°02' E77°00'</named-content></named-content>; <bold>Identification:</bold> identifiedBy: <named-content xmlns:xlink="http://www.w3.org/1999/xlink" content-type="dwc:identifiedBy" xlink:type="simple">A Rameshkumar</named-content>; <bold>Event:</bold> samplingProtocol: <named-content xmlns:xlink="http://www.w3.org/1999/xlink" content-type="dwc:samplingProtocol" xlink:type="simple">Host rearing</named-content>; eventDate: <named-content xmlns:xlink="http://www.w3.org/1999/xlink" content-type="dwc:eventDate" xlink:type="simple">11-09-2014</named-content>; <bold>Record Level:</bold> institutionID: <named-content xmlns:xlink="http://www.w3.org/1999/xlink" content-type="dwc:institutionID" xlink:type="simple">National Bureau of Agricultural Insect Resources</named-content>; institutionCode: <named-content xmlns:xlink="http://www.w3.org/1999/xlink" content-type="dwc:institutionCode" xlink:type="simple">NBAIR</named-content></p></list-item></list></tp:treatment-sec><tp:treatment-sec sec-type="Diagnosis"><title>Diagnosis</title><p><bold>Female</bold> (Fig. <xref ref-type="fig" rid="F1550585">7</xref><xref ref-type="fig" rid="F1550590">a</xref>) orange-yellow, head yellow, occiput with two black patches one on either side of foramen behind each eye; antenna completely yellow; mesosoma yellow, pronotum with a wide black band across; mesoscutum with light bluish green reflection; wings hyaline; legs completely yellow; metasoma yellowish brown. Head in frontal view round, 3x as wide as frontovertex; posterior margin of mesoscutum angular and axillae produced anteriorly; fore wing 2.5x as long as wide; hind wing 4.2x as long as wide; mid-tibial spur a little longer than basitarsus. Ovipositor not exserted, more than one–quarter longer than metasoma.</p><p><bold>Male</bold> (Fig. <xref ref-type="fig" rid="F1550585">7</xref><xref ref-type="fig" rid="F1550591">b</xref>) dorsally metallic green, antenna pale brown, side lobes of mesoscutum brownish, tegulae white, legs yellowish. Antennal scape about 3x as long as wide, flagellum clothed with whorls of setae; fore wing 2.6x as long as wide.</p></tp:treatment-sec><tp:treatment-sec sec-type="Biology"><title>Biology</title><p>Reared on <italic><tp:taxon-name><tp:taxon-name-part taxon-name-part-type="genus">Aclerda</tp:taxon-name-part></tp:taxon-name></italic> sp. (<tp:taxon-name><tp:taxon-name-part taxon-name-part-type="order">Hemiptera</tp:taxon-name-part></tp:taxon-name>: <tp:taxon-name><tp:taxon-name-part taxon-name-part-type="superfamily">Coccoidea</tp:taxon-name-part></tp:taxon-name>: <tp:taxon-name><tp:taxon-name-part taxon-name-part-type="family">Aclerdidae</tp:taxon-name-part></tp:taxon-name>) on sugarcane, which constitutes a new host for this species. The specimens examined were collected from the states of Tamil Nadu and Karnataka on the same host.</p></tp:treatment-sec><tp:treatment-sec><!--Section generated to contain objects referenced in tp:taxon-treatment.--><fig-group id="F1550585" position="float" orientation="portrait"><caption><p><italic><tp:taxon-name><tp:taxon-name-part taxon-name-part-type="genus">Neastymachus</tp:taxon-name-part> <tp:taxon-name-part taxon-name-part-type="species">axillaris</tp:taxon-name-part></tp:taxon-name></italic> ​Singh, Agarwal &amp; Basha</p></caption><fig id="F1550590" position="float" orientation="portrait"><label>Figure 7a.</label><caption><p>Female, dorsal view</p></caption><graphic xmlns:xlink="http://www.w3.org/1999/xlink" xlink:href="biodiversity_data_journal-3-e5216-g007_a.jpg" xlink:type="simple" position="float" orientation="portrait" id="oo_42795.jpg"/></fig><fig id="F1550591" position="float" orientation="portrait"><label>Figure 7b.</label><caption><p>Male, dorsal view</p></caption><graphic xmlns:xlink="http://www.w3.org/1999/xlink" xlink:href="biodiversity_data_journal-3-e5216-g007_b.jpg" xlink:type="simple" position="float" orientation="portrait" id="oo_42796.jpg"/></fig></fig-group><fig id="F1550590" position="float" orientation="portrait"><label>Figure 7a.</label><caption><p>Female, dorsal view</p></caption><graphic xmlns:xlink="http://www.w3.org/1999/xlink" xlink:href="biodiversity_data_journal-3-e5216-g007_a.jpg" xlink:type="simple" position="float" orientation="portrait" id="oo_42795.jpg"/></fig><fig id="F1550591" position="float" orientation="portrait"><label>Figure 7b.</label><caption><p>Male, dorsal view</p></caption><graphic xmlns:xlink="http://www.w3.org/1999/xlink" xlink:href="biodiversity_data_journal-3-e5216-g007_b.jpg" xlink:type="simple" position="float" orientation="portrait" id="oo_42796.jpg"/></fig></tp:treatment-sec><ref-list><ref id="B1550575"><element-citation xmlns:xlink="http://www.w3.org/1999/xlink" publication-type="article" xlink:type="simple"><person-group person-group-type="author"><name name-style="western"><surname>Singh</surname><given-names>S.</given-names></name><name name-style="western"><surname>Agarwal</surname><given-names>M. M.</given-names></name><name name-style="western"><surname>Basha</surname><given-names>M. C.</given-names></name></person-group><year>1991</year><article-title>Descriptions of three new species of <italic><tp:taxon-name><tp:taxon-name-part taxon-name-part-type="genus">Neastymachus</tp:taxon-name-part></tp:taxon-name></italic> (<tp:taxon-name><tp:taxon-name-part taxon-name-part-type="order">Hymenoptera</tp:taxon-name-part></tp:taxon-name>: <tp:taxon-name><tp:taxon-name-part taxon-name-part-type="family">Encyrtidae</tp:taxon-name-part></tp:taxon-name>) from north-eastern India</article-title><source>Oriental Insects</source><volume>25</volume><fpage>221</fpage><lpage>230</lpage><pub-id pub-id-type="doi">10.1080/00305316.1991.10432231</pub-id></element-citation></ref><ref id="B1547790"><element-citation xmlns:xlink="http://www.w3.org/1999/xlink" publication-type="book" xlink:type="simple"><person-group person-group-type="author"><name name-style="western"><surname>Hayat</surname><given-names>M</given-names></name></person-group><year>2006</year><source>Indian <tp:taxon-name><tp:taxon-name-part taxon-name-part-type="family">Encyrtidae</tp:taxon-name-part></tp:taxon-name> (<tp:taxon-name><tp:taxon-name-part taxon-name-part-type="order">Hymenoptera</tp:taxon-name-part></tp:taxon-name>: <tp:taxon-name><tp:taxon-name-part taxon-name-part-type="superfamily">Chalcidoidea</tp:taxon-name-part></tp:taxon-name>)</source><publisher-name>Department of Zoology, Aligarh Muslim University</publisher-name><publisher-loc>Aligarh, India</publisher-loc><size units="page">496</size></element-citation></ref></ref-list></tp:taxon-treatment>
